# Supplementary material for: Near-Infrared Light-Triggered Generation of Reactive Oxygen Species and Induction of Local Hyperthermia from Indocyanine Green Encapsulated Mesoporous Silica-Coated Graphene Oxide for Colorectal Cancer Therapy
Source: Antioxidants (Basel). 2022 Jan 17;11(1):174. doi: 10.3390/antiox11010174 (PMC8772730; doi:10.3390/antiox11010174)
Supplement: Supplementary file 1 [file antioxidants-11-00174-s001.zip]

Archive with 1 entries (1 files):
- antioxidants-1541959-supplementary.pdf
